# Supplementary material for: SARS-CoV-2 Vaccine-Induced Humoral Immunity in Immunocompetent European Adults: A Systematic Review
Source: Microorganisms. 2025 Feb 27;13(3):535. doi: 10.3390/microorganisms13030535 (PMC11944475; doi:10.3390/microorganisms13030535)
Supplement: Supplementary file 1 [file microorganisms-13-00535-s001.zip]

Archive with 1 entries (1 files):
- microorganisms-3451193-supplementary.pdf
